# Supplementary material for: Dual-Step Solvent Vapor Annealing for Improved Morphology Control in Sequentially Deposited Organic Solar Cells
Source: Polymers (Basel). 2026 Jun 8;18(12):1435. doi: 10.3390/polym18121435 (PMC13306702; doi:10.3390/polym18121435)
Supplement: Supplementary file 1 [file polymers-18-01435-s001.zip]

Archive with 1 entries (1 files):
- polymers-4293671-supplementary.pdf
